# Supplementary material for: Processing and Bypass of a Site-Specific DNA Adduct of the Cytotoxic Platinum–Acridinylthiourea Conjugate by Polymerases Involved in DNA Repair: Biochemical and Thermodynamic Aspects
Source: Int J Mol Sci. 2021 Oct 7;22(19):10838. doi: 10.3390/ijms221910838 (PMC8509567; doi:10.3390/ijms221910838)
Supplement: Supplementary file 1 [file ijms-22-10838-s001.zip]

Archive with 1 entries (1 files):
- ijms-1328993-supplementary.pdf
